# Supplementary material for: Neuroimaging and Pathology Biomarkers in Parkinson’s Disease and Parkinsonism
Source: Brain Sci. 2026 Jan 19;16(1):110. doi: 10.3390/brainsci16010110 (PMC12838680; doi:10.3390/brainsci16010110)
Supplement: Supplementary file 1 [file brainsci-16-00110-s001.zip]

Archive with 1 entries (1 files):
- brainsci-4090154-supplementary.pdf
